# Supplementary material for: Antibacterial Activity and Mechanism of Protocatechuic Acid Against Pathogens Isolated from Canine Endometritis
Source: Animals (Basel). 2026 Mar 26;16(7):1018. doi: 10.3390/ani16071018 (PMC13072231; doi:10.3390/ani16071018)
Supplement: Supplementary file 1 [file animals-16-01018-s001.zip]

Archive with 1 entries (1 files):
- animals-4135455-supplementary.xlsx
