# Supplementary material for: Antibacterial Activity and Mechanism of Protocatechuic Acid Against Pathogens Isolated from Canine Endometritis
Source: Animals (Basel). 2026 Mar 26;16(7):1018. doi: 10.3390/ani16071018 (PMC13072231; doi:10.3390/ani16071018)
Supplement: Supplementary file 1 [file animals-16-01018-s001.zip › animals-4135455-supplementary.xlsx]

## Sheet: Table S1
Variable	Group	Shapiro–Wilk Statistic	Shapiro P value	Levene Statistic	Levene P value
ATP (E. coli)	0	0.987	0.78	0.975	0.43
ATP (E. coli)	MIC	0.942	0.537
ATP (E. coli)	2MIC	0.907	0.407
ATP (S. aureus)	0	0.999	0.927	3.465	0.1
ATP (S. aureus)	MIC	0.997	0.9
ATP (S. aureus)	2MIC	0.998	0.915
ATP (S. canis)	0	1	1	1.238	0.355
ATP (S. canis)	MIC	0.871	0.298
ATP (S. canis)	2MIC	0.918	0.477
ROS (E. coli)	0	0.997	0.898	2.14	0.199
ROS (E. coli)	MIC	0.996	0.877
ROS (E. coli)	2MIC	0.999	0.94
ROS (S. aureus)	0	0.963	0.632	3.369	0.104
ROS (S. aureus)	MIC	0.975	0.697
ROS (S. aureus)	2MIC	0.967	0.65
ROS (S. canis)	0	0.988	0.789	2.027	0.213
ROS (S. canis)	MIC	0.997	0.893
ROS (S. canis)	2MIC	0.987	0.779
Live/Dead staining (E. coli)	0	0.99	0.804	2.41	0.171
Live/Dead staining (E. coli)	MIC	0.865	0.283
Live/Dead staining (E. coli)	2MIC	0.963	0.632
Live/Dead staining (S. aureus)	0	0.993	0.842	1.476	0.301
Live/Dead staining (S. aureus)	MIC	0.927	0.477
Live/Dead staining (S. aureus)	2MIC	0.992	0.834
Live/Dead staining (S. canis)	0	0.864	0.28	3.864	0.083
Live/Dead staining (S. canis)	MIC	0.879	0.323
Live/Dead staining (S. canis)	2MIC	0.913	0.427
Growth curve (E. coli) 0h	2MIC	0.955	0.593	0.227	0.917
	MIC	0.999	0.956
	0.5MIC	0.999	0.942
	0.25MIC	0.999	0.952
	0	0.99	0.811
Growth curve (E. coli) 2h	2MIC	0.986	0.772	2.655	0.096
	MIC	0.981	0.734
	0.5MIC	0.995	0.865
	0.25MIC	0.938	0.518
	0	0.99	0.806
Growth curve (E. coli) 4h	2MIC	0.985	0.765	2.441	0.115
	MIC	0.999	0.942
	0.5MIC	0.991	0.822
	0.25MIC	1	0.996
	0	0.953	0.583
Growth curve (E. coli) 6h	2MIC	0.947	0.554	3.274	0.058
	MIC	0.994	0.856
	0.5MIC	0.94	0.526
	0.25MIC	0.976	0.7
	0	0.992	0.828
Growth curve (E. coli) 8h	2MIC	0.964	0.637	2.081	0.158
	MIC	0.992	0.828
	0.5MIC	0.948	0.561
	0.25MIC	0.982	0.742
	0	0.952	0.578
Growth curve (E. coli) 10h	2MIC	1	1	3.424	0.052
	MIC	0.987	0.78
	0.5MIC	0.955	0.593
	0.25MIC	0.963	0.633
	0	0.998	0.912
Growth curve (E. coli) 12h	2MIC	1	1	1.986	0.173
	MIC	0.958	0.607
	0.5MIC	0.996	0.878
	0.25MIC	0.999	0.942
	0	0.988	0.791
Growth curve (E. coli) 14h	2MIC	0.976	0.702	3.128	0.065
	MIC	0.994	0.853
	0.5MIC	0.794	0.1
	0.25MIC	0.99	0.812
	0	0.965	0.64
Growth curve (E. coli) 16h	2MIC	0.98	0.726	3.12	0.066
	MIC	0.942	0.537
	0.5MIC	0.99	0.806
	0.25MIC	0.769	0.054
	0	0.999	0.952
Growth curve (E. coli) 18h	2MIC	0.981	0.734	0.592	0.676
	MIC	0.963	0.63
	0.5MIC	0.994	0.851
	0.25MIC	0.993	0.838
	0	0.986	0.776
Growth curve (E. coli) 20h	2MIC	0.995	0.868	1.88	0.191
	MIC	0.949	0.567
	0.5MIC	0.989	0.804
	0.25MIC	0.942	0.537
	0	0.933	0.501
Growth curve (E. coli) 22h	2MIC	0.997	0.9	2.642	0.097
	MIC	0.987	0.78
	0.5MIC	0.97	0.67
	0.25MIC	0.973	0.685
	0	0.977	0.712
Growth curve (E. coli) 24h	2MIC	0.957	0.6	2.305	0.13
	MIC	1	0.962
	0.5MIC	0.973	0.686
	0.25MIC	0.967	0.652
	0	0.987	0.783
Growth curve (S. aureus) 0h	2MIC	0.99	0.806	0.972	0.464
	MIC	0.865	0.281
	0.5MIC	0.964	0.637
	0.25MIC	0.998	0.915
	0	0.999	0.927
Growth curve (S. aureus) 2h	2MIC	0.974	0.688	1.613	0.246
	MIC	0.996	0.878
	0.5MIC	0.912	0.424
	0.25MIC	0.91	0.417
	0	0.848	0.235
Growth curve (S. aureus)4h	2MIC	0.953	0.583	2.873	0.08
	MIC	0.842	0.22
	0.5MIC	0.96	0.617
	0.25MIC	0.962	0.626
	0	0.989	0.795
Growth curve (S. aureus) 6h	2MIC	0.991	0.817	1.255	0.349
	MIC	1	1
	0.5MIC	0.812	0.144
	0.25MIC	0.982	0.742
	0	0.985	0.765
Growth curve (S. aureus) 8h	2MIC	0.923	0.463	3.158	0.064
	MIC	0.98	0.726
	0.5MIC	1	0.992
	0.25MIC	0.826	0.178
	0	0.803	0.122
Growth curve (S. aureus) 10h	2MIC	0.964	0.637	2.946	0.075
	MIC	0.995	0.862
	0.5MIC	0.964	0.637
	0.25MIC	0.925	0.471
	0	0.912	0.424
Growth curve (S. aureus) 12h	2MIC	0.948	0.559	1.093	0.411
	MIC	0.998	0.915
	0.5MIC	0.869	0.292
	0.25MIC	1	0.977
	0	0.983	0.754
Growth curve (S. aureus) 14h	2MIC	0.974	0.688	1.867	0.193
	MIC	0.999	0.948
	0.5MIC	1	0.959
	0.25MIC	0.97	0.669
	0	0.937	0.516
Growth curve (S. aureus) 16h	2MIC	0.829	0.187	2.011	0.169
	MIC	0.984	0.756
	0.5MIC	0.964	0.637
	0.25MIC	0.916	0.439
	0	0.993	0.843
Growth curve (S. aureus) 18h	2MIC	0.997	0.904	2.662	0.095
	MIC	0.995	0.869
	0.5MIC	0.883	0.334
	0.25MIC	0.996	0.883
	0	0.977	0.708
Growth curve (S. aureus) 20h	2MIC	0.844	0.226	1.416	0.298
	MIC	0.953	0.583
	0.5MIC	0.85	0.239
	0.25MIC	0.992	0.833
	0	0.998	0.906
Growth curve (S. aureus) 22h	2MIC	0.964	0.637	3.186	0.062
	MIC	0.787	0.085
	0.5MIC	0.913	0.428
	0.25MIC	0.973	0.686
	0	0.967	0.653
Growth curve (S. aureus) 24h	2MIC	0.999	0.956	1.174	0.379
	MIC	0.797	0.107
	0.5MIC	0.995	0.87
	0.25MIC	0.977	0.708
	0	0.955	0.593
Growth curve (S. canis) 0h	2MIC	0.984	0.756	1.35	0.318
	MIC	0.918	0.446
	0.5MIC	1	0.962
	0.25MIC	0.937	0.515
	0	0.912	0.424
Growth curve (S. canis) 2h	2MIC	0.996	0.878	0.821	0.541
	MIC	0.789	0.089
	0.5MIC	0.923	0.463
	0.25MIC	0.98	0.726
	0	1	0.968
Growth curve (S. canis) 4h	2MIC	1	1	0.85	0.525
	MIC	0.931	0.493
	0.5MIC	0.893	0.363
	0.25MIC	0.828	0.183
	0	0.978	0.716
Growth curve (S. canis) 6h	2MIC	0.8	0.114	1.267	0.345
	MIC	0.987	0.78
	0.5MIC	0.956	0.597
	0.25MIC	1	0.985
	0	0.998	0.92
Growth curve (S. canis) 8h	2MIC	0.893	0.363	3.319	0.056
	MIC	0.987	0.78
	0.5MIC	0.925	0.472
	0.25MIC	0.913	0.429
	0	0.995	0.866
Growth curve (S. canis) 10h	2MIC	0.929	0.483	1.939	0.18
	MIC	0.867	0.286
	0.5MIC	0.81	0.139
	0.25MIC	0.918	0.447
	0	0.946	0.55
Growth curve (S. canis) 12h	2MIC	0.774	0.054	3.19	0.062
	MIC	0.826	0.177
	0.5MIC	0.894	0.366
	0.25MIC	1	0.979
	0	0.915	0.434
Growth curve (S. canis) 14h	2MIC	0.978	0.716	3.087	0.067
	MIC	0.881	0.328
	0.5MIC	0.99	0.812
	0.25MIC	0.923	0.463
	0	0.928	0.48
Growth curve (S. canis) 16h	2MIC	0.983	0.747	2.512	0.108
	MIC	0.836	0.204
	0.5MIC	0.803	0.122
	0.25MIC	0.967	0.654
	0	0.838	0.209
Growth curve (S. canis) 18h	2MIC	0.923	0.463	1.796	0.206
	MIC	0.969	0.663
	0.5MIC	0.984	0.754
	0.25MIC	0.942	0.537
	0	0.998	0.92
Growth curve (S. canis) 20h	2MIC	0.999	0.927	2.782	0.086
	MIC	0.947	0.554
	0.5MIC	0.997	0.9
	0.25MIC	0.917	0.441
	0	0.8	0.114
Growth curve (S. canis) 22h	2MIC	0.997	0.89	2.522	0.107
	MIC	0.829	0.185
	0.5MIC	0.997	0.896
	0.25MIC	0.977	0.712
	0	0.986	0.774
Growth curve (S. canis) 24h	2MIC	0.839	0.21	2.919	0.077
	MIC	0.937	0.514
	0.5MIC	0.871	0.298
	0.25MIC	0.932	0.497
	0	0.995	0.86
